# Supplementary material for: Bioactive compound C498-0670 alleviates LPS-induced sepsis via JAK/STAT and NFκB signaling pathways
Source: Front Immunol. 2023 Apr 14;14:1132265. doi: 10.3389/fimmu.2023.1132265 (PMC10140310; doi:10.3389/fimmu.2023.1132265)
Supplement: Supplementary file 2 [file DataSheet_2.zip]

Archive with 6 entries (6 files):
- FIGURE S4.tif
- FIGURE S3.tif
- FIGURE S6.tif
- FIGURE S5.tif
- FIGURE S2.tif
- FIGURE S1.tif
